# Supplementary material for: Survey Results of Honey Bee Colony Losses in Winter in China (2009–2021)
Source: Insects. 2023 Jun 14;14(6):554. doi: 10.3390/insects14060554 (PMC10299515; doi:10.3390/insects14060554)
Supplement: Supplementary file 1 [file insects-14-00554-s001.zip]

Archive with 2 entries (2 files):
- Supplementary Materials S1-2297433.pdf
- Supplementary Materials S2.pdf
